# Supplementary material for: Downregulation of RCN1 promotes pyroptosis in acute myeloid leukemia cells
Source: Mol Oncol. 2023 Sep 30;17(12):2584–602. doi: 10.1002/1878-0261.13521 (PMC10701779; doi:10.1002/1878-0261.13521)
Supplement: Supplementary file 2 — Table S1. QPCR, PCR, and gene downregulation sequence. [file MOL2-17-2584-s001.xlsx]

## Sheet: Sheet1
Table S1. QPCR, PCR and gene downregulation sequence.
Name	Sequence
Human-OAS1-S	CACCAAGCTCAAGAGCCTCA
Human-OAS1-A	TGTTTTCATGCTCCCTCGCT
Human-OAS2-S	TCTGCCTCCCATCCTACCATT
Human-OAS2-A	TTTTCCGTCCATAGGAGCCAC
Human-OAS3-S	ATGCGAGCGCAGCTAGAATC
Human-OAS3-A	TGAGGAGCCTCGAGTAGACC
Human-OASL-S	TGGACCAAGTACTACACACTCC
Human-OASL-A	CCACTGTCAAGTGGATGTCTC
Human-LYZ-S	TGCTGGAGACAGAAGCACTG
Human-LYZ-A	CCATGCCACCCATGCTCTAA
Human-ISG15-S	TGAGAGGCAGCGAACTCATC
Human-ISG15-A	CTTCAGCTCTGACACCGACA
Human-GAPDH-S	GATATTGTTGCCATCAATGAC
Human-GAPDH-A	TTGATTTTGGAGGGATCTCG
Human-RCN1-S	GATGAGATTCGCCACTGGAT
Human-RCN1-A	TCCCCGTAATTGGTAGCTTG
P5	AAACAAACAGCTCCCTTATCTTCT
P6	GCCTGTCTCCCTGCTGTC
SgRNA-1	CGCCGCCTGGGGTTAGCCCTGTTTTAGAGCTAGAAATAGCAAGTTAAAATAAGGCTAGTCCGTTATCAACTTGAAAAAGTGGCACCGAGTCGGTGCTTTTTTT
SgRNA-2	ACGATGGCGCGCGGTGGCCGGTTTTAGAGCTAGAAATAGCAAGTTAAAATAAGGCTAGTCCGTTATCAACTTGAAAAAGTGGCACCGAGTCGGTGCTTTTTTT
Sh-ctrl	(UUCUCCGAACGUGUCACGUTT)
Sh-RCN1-1	AAGCUAACUAAAGAGGAAA
Sh-RCN1-2	UCAUCUUUGUCUAACUUCCCG
Si-Rcn1-1	GACCAUGAAAGGGCUCUGU
Si-Rcn1-2	GAGCUUCCAGUACGAUCAUTT
