# Supplementary material for: Downregulation of RCN1 promotes pyroptosis in acute myeloid leukemia cells
Source: Mol Oncol. 2023 Sep 30;17(12):2584–602. doi: 10.1002/1878-0261.13521 (PMC10701779; doi:10.1002/1878-0261.13521)
Supplement: Supplementary file 3 — Table S2. Abnormally expressed genes in the BMMC of AML patients (n = 5) compared with G‐CSF‐mobilized PBMC of healthy donors (n = 5). [file MOL2-17-2584-s004.xlsx]

## Sheet: Sheet1
Table S2. Abnormally expressed genes in the BMMC of AML patients (n=5) compared with G-CSF-mobilized PBMC of healthy donors (n=5).
Gene	log2Fold	P value	Q value	Gene	log2Fold	P value	Q value
HOXB6	5.95	9.47e-45	2.68e-41	WNT7A	-5.25	1.5e-14	1.17e-12
RCN1	5.85	8.5e-20	1.7e-17	TGFBI	-5.29	1.71e-19	3.21e-17
HOXA6	5.83	4.34e-29	2.93e-26	LOC101926935	-5.3	1.92e-06	2.12e-05
HOXB5	5.72	4.12e-31	3.51e-28	PDZK1IP1	-5.32	2.3e-10	6.97e-09
RTL3	5.72	1.05e-07	1.63e-06	OLFM1	-5.33	2.77e-18	4.22e-16
IGSF10	5.62	6.82e-47	2.64e-43	C17orf77	-5.43	2.2e-11	8.63e-10
CCDC169	5.43	1e-15	9.76e-14	TRPV4	-5.44	1.09e-31	9.63e-29
HOXA10	5.38	1.47e-58	1.56e-54	CABP5	-5.51	1.12e-06	1.31e-05
RNF220	5.36	1.27e-13	8.37e-12	LOC100996385	-5.52	5.43e-07	6.95e-06
SCHIP1	5.31	7.74e-37	1.14e-33	TMEM40	-5.69	3.68e-21	9.1e-19
