# Supplementary material for: Downregulation of RCN1 promotes pyroptosis in acute myeloid leukemia cells
Source: Mol Oncol. 2023 Sep 30;17(12):2584–602. doi: 10.1002/1878-0261.13521 (PMC10701779; doi:10.1002/1878-0261.13521)
Supplement: Supplementary file 4 — Table S3. Participant information. [file MOL2-17-2584-s003.xlsx]

## Sheet: Sheet1
Table S3. Participant Information
	Healthy（n=45）		Patient（n=43）
Sex	F	9 (20%)	F	22 (51.16%)
	M	36 (80%)	M	21 (48.84%)
Age/years Median	34		44
Age/years IQR	17		26
AML type			M0	2 (4.65%)
			M1	6 (13.95%)
			M2	9 (20.93%)
			M4	8 (18.60%)
			M5	15 (34.88%)
			M6	2 (4.65%)
			M7	1 (2.33%)
F: female M: male IQR：interquartile range
