# Supplementary material for: Downregulation of RCN1 promotes pyroptosis in acute myeloid leukemia cells
Source: Mol Oncol. 2023 Sep 30;17(12):2584–602. doi: 10.1002/1878-0261.13521 (PMC10701779; doi:10.1002/1878-0261.13521)
Supplement: Supplementary file 5 — Table S4. Proportion of cluster per sample. [file MOL2-17-2584-s005.xlsx]

## Sheet: Sheet1
Table S4. Proportion of cluster per sample
	AML/M5-Sh-ctrl		AML/M5-Sh-RCN1-2
Cluster	Cell count	Proportion	Cell count	Proportion
0	342	0.2589	294	0.3657
1	321	0.243	175	0.2177
2	227	0.1718	134	0.1667
3	148	0.112	36	0.0448
4	181	0.137	64	0.0796
5	55	0.0416	57	0.0709
6	23	0.0174	26	0.0323
7	5	0.0038	4	0.005
8	10	0.0076	6	0.0075
9	9	0.0068	8	0.01
total	1321	1	804	1
